# Supplementary material for: Mass Spectrometry-Based Metabolomics Investigation on Two Different Seaweeds Under Arsenic Exposure
Source: Foods. 2024 Dec 16;13(24):4055. doi: 10.3390/foods13244055 (PMC11675553; doi:10.3390/foods13244055)
Supplement: Supplementary file 1 [file foods-13-04055-s001.zip]

Archive with 5 entries (5 files):
- Figure 1S.png
- Figure 2S.png
- New-Supplement metarial.pdf
- Table 1S.pdf
- Table 2S.pdf
